# Supplementary material for: Molecular Dynamics Simulations of the Short-Chain Fluorocarbon Surfactant PFHXA and the Anionic Surfactant SDS at the Air/Water Interface
Source: Molecules. 2024 Apr 3;29(7):1606. doi: 10.3390/molecules29071606 (PMC11013209; doi:10.3390/molecules29071606)
Supplement: Supplementary file 1 [file molecules-29-01606-s001.zip]

Archive with 1 entries (1 files):
- molecules-2900899-supplementary.pdf
